# Supplementary material for: Acute depletion of the ARID1A subunit of SWI/SNF complexes reveals distinct pathways for activation and repression of transcription
Source: Cell Rep. 2021 Nov 2;37(5):109943. doi: 10.1016/j.celrep.2021.109943 (PMC8578704; doi:10.1016/j.celrep.2021.109943)
Supplement: Data S1. E values measuring enrichment of transcription factor motifs, related to Figure 2 [file mmc2.xlsx]

## Sheet: Sheet2
File providing E-values measuring enrichment of transcription factor motifs within sites where changes to ATAC seq are first detected at the indicated time point. Related to Figure 2C.

## Sheet: Sheet1
motif	2h	6h	18h	54h	162h
PO5F1	3.0e-384	5e-157	2.4e-32		7.1e-19
SOX2_	9.0e-464	1.5e-146	3.5e-97	0.0003
FOXQ1	2e-254				0.00048
TEAD2	1e-242			1.7e-05
HNF1A	5.3e-209
TCF7_	2.8e-166
ONEC2	7.6e-142
RXRG_	1.6e-122
MEF2C	9.8e-100
SOX4_	7.7e-92				2.3e-39
NFKB1	4.1e-82		4.7e-19
LHX2_	3.1e-76
HNF1B	1e-75	2.9e-65
TF65_	2.6e-74
ZIC2_	8.3e-73
SRY_M	1.1e-71	6.8e-36
GFI1_	7.1e-71	5.8e-18
ANDR_	5.2e-47
FOXD1	1.3e-44
HXB4_	2.5e-36
NR4A2	2.9e-35
ZN423	4.9e-33	3e-15
NFAC2	3.1e-30
NR1D1	3.6e-30
ZN335	5.6e-29
KLF3_	2.9e-26				5.4e-07
KLF4_	9.4e-25	7.9e-89	1.9e-25
ZFX_M	4.4e-23	2.6e-13	2e-175	1.1e-33	1.8e-10
PRD14	9.4e-23
XBP1_	2.1e-22
ZN431	7.7e-21
ZBT7A	2.3e-19	6.5e-15
SOX17	3.3e-17
PITX2	6.5e-16
NKX32	4e-15
NR2E3	6.9e-15
BRAC_	1.4e-14
SOX9_	2e-13				0.013
NR4A1	1.7e-12
TEAD4		3.1e-124	7.8e-31
HXD9_		3.2e-85
ERR1_		8.1e-80	1.8e-31	1.2e-06
ELF3_		9.2e-44
FOXP2		1.2e-42
STAT1		1.5e-34
SP5_M		4.1e-31		3.1e-12
HXA7_		1e-30
FOXA2		1.1e-30
NOBOX		8.8e-29
RXRA_		6.2e-26
SMCA5		2.7e-24
NFAC3		1.1e-23
TBX5_		2.1e-20
TF2L1		3.7e-18
RELB_		3.7e-17
MEF2A		7.6e-17
LYL1_		2e-16
P73_M		9.9e-16
HTF4_		4.5e-14
CRX_M		4.1e-13
NR2C1		4.6e-13
MAZ_M		3.1e-10			1.5e-07
TBX20		9e-10
DBP_M		1.5e-09
EVX2_		4.1e-09
NFKB2		2.6e-08
ZN281		5.4e-07	2.5e-39	3.2e-62	0.0079
SNAI1		6.8e-07
AP2B_			7.8e-294
MBD2_			5.4e-246	1.2e-66
SP2_M			6.1e-239	1.4e-171
EGR4_			1.2e-148
ZN148			7.3e-95	6.5e-163	3.6e-16
MECP2			4.5e-70
SALL1			4e-35		3.7e-144
KAISO			1.2e-32
TYY1_			9.3e-24	3.7e-404
STA5B			2.7e-22
ASCL2			3.9e-20
ZBTB6			3.9e-19		1.2e-32
GATA5			1.7e-18
TEAD1			6.4e-18
AP2D_			1.2e-365
TAF1_			1.9e-1365	9.8e-936
SP3_M			4.2e-486
SP1_M			6.0e-793
FLI1_			9.2e-625
HEN1_				7e-184
E2F3_				4.5e-100
SP4_M				2.8e-59
E2F7_				4.6e-42
AHR_M				2.4e-29
SRBP1				3.6e-22
KLF15				2.1e-21
PRDM5				2.5e-17
MXI1_				7.5e-11
CTCFL				5.2e-07
IKZF1					3.1e-54
KLF5_					1e-38
MITF_					1.6e-37
CDX1_					5.2e-27
HIC1_					7.1e-27
ATF4_					3e-26
TBX21					6.6e-23
PO3F2					7e-22
NDF1_					2.3e-20
MEF2D					1.6e-10
FOXJ3					1.9e-10
ETV4_					2.8e-08
HXB1_					4.6e-08
BHA15					1.1e-06
KLF6_					1.9e-05
IRF7_					4.8e-05
UBIP1					0.03
